# Supplementary material for: (1S*,2S*)-1,2-Di-tert-butyl­glycol
Source: Acta Crystallogr Sect E Struct Rep Online. 2008 Dec 24;65(Pt 1):o211. doi: 10.1107/S1600536808043560 (PMC2968115; doi:10.1107/S1600536808043560)
Supplement: Supplementary file 1 [file e-65-0o211-sup1.cif]

##############################################################################
###                                                                        ###
###        Electronic paper (Acta Crystallographica Section E)             ###
###                                                                        ###
##############################################################################
#                                                                            #
# This CIF contains the data in a paper accepted for publication in Acta     #
# Crystallographica Section E. It conforms to the requirements of Notes      #
# for Authors for Section E, and has been peer reviewed under the auspices   #
# of the IUCr Commission on Journals.                                        #
#                                                                            #
# Full details of the Crystallographic Information File format               #
# are given in the paper "The Crystallographic Information File (CIF):       #
# a New Standard Archive File for Crystallography" by S. R. Hall, F. H.      #
# Allen and I. D. Brown [Acta Cryst. (1991), A47, 655-685].                  #
#                                                                            #
# The current version of the core CIF dictionary is obtainable from          #
# ftp://ftp.iucr.org/pub/cif_core.dic. The current version number is 2.4.    #
#                                                                            #
# Software is freely available for graphical display of the structure(s) in  #
# this CIF.  For information consult the CIF home page http://www.iucr.org/  #
# cif/home.html                                                              #
#                                                                            #
# This file may be used for bona fide research purposes within the           #
# scientific community so long as proper attribution is given to the journal # 
# article from which it was obtained.                                        #
#                                                                            #
##############################################################################
                                             
data_global
_journal_date_recd_electronic     2008-11-28
_journal_date_accepted     2008-12-22
_journal_name_full     'Acta Crystallographica, Section E'
_journal_year     2009
_journal_volume     65
_journal_issue      1
_journal_page_first     o211
_journal_page_last     o211
_journal_paper_category     QO
_journal_coeditor_code     BI2332
_publ_contact_author_name     'Professor Peter Kl\"ufers'
_publ_contact_author_address
;
Department Chemie und Biochemie
Ludwig-Maximilians-Universit\"at
Butenandtstrasse 5--13
D-81377 M\"unchen
Germany
;
_publ_contact_author_email     'kluef@cup.uni-muenchen.de'
_publ_contact_author_fax     '+49-89-2180-77406'
_publ_contact_author_phone     '+49-89-2180-77407'
_publ_section_title
;
(1<i>S</i>*,2<i>S</i>*)-1,2-Di-<i>tert</i>-butylglycol
;
loop_
    _publ_author_name
    _publ_author_address
    'Kerscher, Tobias'
;
Ludwig-Maximilians Universit\"at
Department Chemie und Biochemie
Butenandtstrasse 5--13 (Haus D)
81377 M\"unchen
Germany
;
    'Betz, Richard'
;
Ludwig-Maximilians Universit\"at
Department Chemie und Biochemie
Butenandtstrasse 5--13 (Haus D)
81377 M\"unchen
Germany
;
    'Kl\"ufers, Peter'
;
Ludwig-Maximilians Universit\"at
Department Chemie und Biochemie
Butenandtstrasse 5--13 (Haus D)
81377 M\"unchen
Germany
;
    'Mayer, Peter'
;
Ludwig-Maximilians Universit\"at
Department Chemie und Biochemie
Butenandtstrasse 5--13 (Haus D)
81377 M\"unchen
Germany
;
data_I
_chemical_name_systematic
;
(1<i>S</i>*,2<i>S</i>*)-1,2-Di-<i>tert</i>-butylglycol
;
_chemical_name_common     1,2-Di-<i>tert</i>-butylglycol
_chemical_formula_moiety     'C10 H22 O2'
_chemical_formula_sum     'C10 H22 O2'
_chemical_formula_iupac     'C10 H22 O2'
_chemical_formula_weight     174.28
_chemical_melting_point     ?
_symmetry_cell_setting     orthorhombic
_symmetry_space_group_name_H-M     'P 21 21 2'
_symmetry_space_group_name_Hall     'P 2 2ab'
loop_
    _symmetry_equiv_pos_as_xyz
    'x, y, z'
    '-x, -y, z'
    'x+1/2, -y+1/2, -z'
    '-x+1/2, y+1/2, -z'
_cell_length_a     9.7799(3)
_cell_length_b     16.3879(7)
_cell_length_c     6.9771(3)
_cell_angle_alpha     90.00
_cell_angle_beta     90.00
_cell_angle_gamma     90.00
_cell_volume     1118.23(8)
_cell_formula_units_Z     4
_cell_measurement_reflns_used     13560
_cell_measurement_theta_min     3.134
_cell_measurement_theta_max     27.485
_cell_measurement_temperature     200(2)
_exptl_crystal_description     rod
_exptl_crystal_colour     colourless
_exptl_crystal_size_max     0.30
_exptl_crystal_size_mid     0.09
_exptl_crystal_size_min     0.02
_exptl_crystal_density_diffrn     1.035
_exptl_crystal_density_meas     ?
_exptl_crystal_density_method     'not measured'
_exptl_crystal_F_000     392
_exptl_absorpt_coefficient_mu     0.069
_exptl_absorpt_correction_type     none
_exptl_absorpt_process_details     ?
_exptl_absorpt_correction_T_min     ?
_exptl_absorpt_correction_T_max     ?
_exptl_special_details
;
;
_diffrn_ambient_temperature     200(2)
_diffrn_radiation_type     MoK\a
_diffrn_radiation_wavelength     0.71073
_diffrn_radiation_source     'rotating anode'
_diffrn_radiation_monochromator     'MONTEL, graded multilayered X-ray optics'
_diffrn_measurement_device_type     'Nonius KappaCCD'
_diffrn_measurement_device     '95mm CCD camera on \k-goniostat'
_diffrn_measurement_method     'CCD; rotation images; thick slices'
_diffrn_reflns_number     8640
_diffrn_reflns_av_R_equivalents     0.0403
_diffrn_reflns_av_sigmaI/netI     0.0289
_diffrn_reflns_theta_min     3.17
_diffrn_reflns_theta_max     27.47
_diffrn_reflns_theta_full     27.47
_diffrn_measured_fraction_theta_max     0.993
_diffrn_measured_fraction_theta_full     0.993
_diffrn_reflns_limit_h_min     -12
_diffrn_reflns_limit_h_max     11
_diffrn_reflns_limit_k_min     -19
_diffrn_reflns_limit_k_max     21
_diffrn_reflns_limit_l_min     -9
_diffrn_reflns_limit_l_max     8
_refine_special_details
;
;
_reflns_number_total     1490
_reflns_number_gt     1253
_reflns_threshold_expression     I>2\s(I)
_refine_ls_structure_factor_coef     Fsqd
_refine_ls_matrix_type     full
_refine_ls_R_factor_all     0.0514
_refine_ls_R_factor_gt     0.0410
_refine_ls_wR_factor_gt     0.1028
_refine_ls_wR_factor_ref     0.1089
_refine_ls_goodness_of_fit_ref     1.051
_refine_ls_restrained_S_all     1.051
_refine_ls_number_reflns     1490
_refine_ls_number_parameters     117
_refine_ls_number_restraints     0
_refine_ls_hydrogen_treatment     constr
_refine_ls_weighting_scheme     calc
_refine_ls_weighting_details
         'calc w=1/[\s^2^(Fo^2^)+(0.0621P)^2^+0.0637P] where P=(Fo^2^+2Fc^2^)/3'
_atom_sites_solution_hydrogens     geom
_atom_sites_solution_primary     direct
_atom_sites_solution_secondary     difmap
_refine_ls_shift/su_max     0.000
_refine_ls_shift/su_mean     0.000
_refine_diff_density_max     0.148
_refine_diff_density_min     -0.147
_refine_ls_extinction_method     none
_refine_ls_extinction_coef     ?
loop_
    _atom_type_symbol
    _atom_type_description
    _atom_type_scat_dispersion_real
    _atom_type_scat_dispersion_imag
    _atom_type_scat_source
    'C' 'C' 0.0033 0.0016
                         'International Tables Vol C Tables 4.2.6.8 and 6.1.1.4'
    'H' 'H' 0.0000 0.0000
                         'International Tables Vol C Tables 4.2.6.8 and 6.1.1.4'
    'O' 'O' 0.0106 0.0060
                         'International Tables Vol C Tables 4.2.6.8 and 6.1.1.4'
_computing_data_collection     'COLLECT (Nonius, 2004)'
_computing_cell_refinement     'SCALEPACK (Otwinowski & Minor, 1997)'
_computing_data_reduction     'DENZO and SCALEPACK (Otwinowski & Minor, 1997)'
_computing_structure_solution     'SIR97 (Altomare <i>et al.</i>,  1999)'
_computing_structure_refinement     'SHELXL97 (Sheldrick, 2008)'
_computing_molecular_graphics     'ORTEP-3 (Farrugia, 1997)'
_computing_publication_material     'SHELXL97 (Sheldrick, 2008)'
loop_
    _atom_site_type_symbol
    _atom_site_label
    _atom_site_fract_x
    _atom_site_fract_y
    _atom_site_fract_z
    _atom_site_U_iso_or_equiv
    _atom_site_adp_type
    _atom_site_calc_flag
    _atom_site_refinement_flags
    _atom_site_occupancy
    _atom_site_disorder_assembly
    _atom_site_disorder_group
    O O1 0.13030(11) 0.30082(8) 0.96003(18) 0.0402(3) Uani d . 1 . .
    H H811 0.0476 0.2922 0.9857 0.060 Uiso calc R 1 . .
    O O2 0.35411(12) 0.22582(8) 0.9762(2) 0.0437(4) Uani d . 1 . .
    H H821 0.3054 0.2548 1.0484 0.066 Uiso calc R 1 . .
    C C1 0.16231(16) 0.26595(10) 0.7782(2) 0.0330(4) Uani d . 1 . .
    H H1 0.0792 0.2371 0.7292 0.040 Uiso calc R 1 . .
    C C2 0.27611(16) 0.20174(10) 0.8121(2) 0.0332(4) Uani d . 1 . .
    H H2 0.3386 0.2035 0.6988 0.040 Uiso calc R 1 . .
    C C3 0.19990(19) 0.33399(11) 0.6353(3) 0.0393(4) Uani d . 1 . .
    C C4 0.0811(2) 0.39538(13) 0.6286(3) 0.0551(6) Uani d . 1 . .
    H H41 0.0731 0.4228 0.7530 0.083 Uiso calc R 1 . .
    H H42 -0.0042 0.3665 0.6001 0.083 Uiso calc R 1 . .
    H H43 0.0987 0.4360 0.5285 0.083 Uiso calc R 1 . .
    C C5 0.2176(3) 0.29796(15) 0.4358(3) 0.0628(6) Uani d . 1 . .
    H H51 0.2281 0.3422 0.3424 0.094 Uiso calc R 1 . .
    H H52 0.1370 0.2653 0.4031 0.094 Uiso calc R 1 . .
    H H53 0.2992 0.2632 0.4335 0.094 Uiso calc R 1 . .
    C C6 0.3298(2) 0.37869(13) 0.6961(3) 0.0516(5) Uani d . 1 . .
    H H61 0.4075 0.3409 0.6917 0.077 Uiso calc R 1 . .
    H H62 0.3188 0.3994 0.8270 0.077 Uiso calc R 1 . .
    H H63 0.3466 0.4244 0.6087 0.077 Uiso calc R 1 . .
    C C7 0.22584(18) 0.11294(12) 0.8338(3) 0.0409(5) Uani d . 1 . .
    C C8 0.1634(3) 0.08512(14) 0.6441(4) 0.0687(7) Uani d . 1 . .
    H H81 0.2274 0.0967 0.5394 0.103 Uiso calc R 1 . .
    H H82 0.0776 0.1145 0.6218 0.103 Uiso calc R 1 . .
    H H83 0.1453 0.0264 0.6494 0.103 Uiso calc R 1 . .
    C C9 0.1230(2) 0.10514(15) 0.9965(4) 0.0656(7) Uani d . 1 . .
    H H91 0.0986 0.0476 1.0138 0.098 Uiso calc R 1 . .
    H H92 0.0407 0.1366 0.9653 0.098 Uiso calc R 1 . .
    H H93 0.1634 0.1262 1.1150 0.098 Uiso calc R 1 . .
    C C10 0.3495(2) 0.05872(12) 0.8749(4) 0.0542(5) Uani d . 1 . .
    H H101 0.3896 0.0740 0.9985 0.081 Uiso calc R 1 . .
    H H102 0.4176 0.0658 0.7733 0.081 Uiso calc R 1 . .
    H H103 0.3204 0.0015 0.8793 0.081 Uiso calc R 1 . .
loop_
    _atom_site_aniso_label
    _atom_site_aniso_U_11
    _atom_site_aniso_U_22
    _atom_site_aniso_U_33
    _atom_site_aniso_U_12
    _atom_site_aniso_U_13
    _atom_site_aniso_U_23
    O1 0.0321(6) 0.0536(8) 0.0349(6) 0.0056(6) 0.0041(5) -0.0067(6)
    O2 0.0344(6) 0.0518(8) 0.0448(7) 0.0046(5) -0.0136(6) -0.0073(6)
    C1 0.0260(7) 0.0416(9) 0.0314(8) 0.0013(7) -0.0020(7) -0.0047(7)
    C2 0.0251(7) 0.0428(9) 0.0317(8) 0.0007(7) -0.0004(6) -0.0032(7)
    C3 0.0397(9) 0.0446(10) 0.0334(9) 0.0051(8) -0.0020(8) 0.0026(8)
    C4 0.0548(11) 0.0537(12) 0.0568(12) 0.0140(10) -0.0059(11) 0.0094(11)
    C5 0.0841(15) 0.0716(15) 0.0327(10) 0.0129(13) 0.0028(10) 0.0025(10)
    C6 0.0452(11) 0.0493(11) 0.0602(13) -0.0051(9) 0.0029(10) 0.0121(10)
    C7 0.0341(9) 0.0374(9) 0.0513(11) 0.0025(7) 0.0012(8) -0.0015(8)
    C8 0.0733(15) 0.0485(12) 0.0843(18) -0.0004(12) -0.0263(14) -0.0208(12)
    C9 0.0580(13) 0.0499(12) 0.0889(18) -0.0016(10) 0.0295(12) 0.0095(12)
    C10 0.0463(10) 0.0435(11) 0.0729(14) 0.0087(9) -0.0010(11) 0.0023(11)
_geom_special_details
;
;
loop_
    _geom_bond_atom_site_label_1
    _geom_bond_atom_site_label_2
    _geom_bond_site_symmetry_2
    _geom_bond_distance
    _geom_bond_publ_flag
    O1 C1 . 1.426(2) ?
    O1 H811 . 0.840 ?
    O2 C2 . 1.431(2) ?
    O2 H821 . 0.840 ?
    C1 C3 . 1.540(3) ?
    C1 C2 . 1.550(2) ?
    C1 H1 . 1.000 ?
    C2 C7 . 1.543(3) ?
    C2 H2 . 1.000 ?
    C3 C5 . 1.522(3) ?
    C3 C6 . 1.527(3) ?
    C3 C4 . 1.538(2) ?
    C4 H41 . 0.980 ?
    C4 H42 . 0.980 ?
    C4 H43 . 0.980 ?
    C5 H51 . 0.980 ?
    C5 H52 . 0.980 ?
    C5 H53 . 0.980 ?
    C6 H61 . 0.980 ?
    C6 H62 . 0.980 ?
    C6 H63 . 0.980 ?
    C7 C9 . 1.522(3) ?
    C7 C8 . 1.527(3) ?
    C7 C10 . 1.528(3) ?
    C8 H81 . 0.980 ?
    C8 H82 . 0.980 ?
    C8 H83 . 0.980 ?
    C9 H91 . 0.980 ?
    C9 H92 . 0.980 ?
    C9 H93 . 0.980 ?
    C10 H101 . 0.980 ?
    C10 H102 . 0.980 ?
    C10 H103 . 0.980 ?
loop_
    _geom_angle_atom_site_label_1
    _geom_angle_atom_site_label_2
    _geom_angle_atom_site_label_3
    _geom_angle_site_symmetry_1
    _geom_angle_site_symmetry_3
    _geom_angle
    _geom_angle_publ_flag
    C1 O1 H811 . . 109.5 ?
    C2 O2 H821 . . 109.5 ?
    O1 C1 C3 . . 109.77(14) ?
    O1 C1 C2 . . 107.08(13) ?
    C3 C1 C2 . . 114.77(13) ?
    O1 C1 H1 . . 108.3 ?
    C3 C1 H1 . . 108.3 ?
    C2 C1 H1 . . 108.3 ?
    O2 C2 C7 . . 110.58(14) ?
    O2 C2 C1 . . 108.52(13) ?
    C7 C2 C1 . . 115.24(14) ?
    O2 C2 H2 . . 107.4 ?
    C7 C2 H2 . . 107.4 ?
    C1 C2 H2 . . 107.4 ?
    C5 C3 C6 . . 110.22(19) ?
    C5 C3 C4 . . 108.20(17) ?
    C6 C3 C4 . . 108.86(16) ?
    C5 C3 C1 . . 109.78(16) ?
    C6 C3 C1 . . 111.47(15) ?
    C4 C3 C1 . . 108.22(14) ?
    C3 C4 H41 . . 109.5 ?
    C3 C4 H42 . . 109.5 ?
    H41 C4 H42 . . 109.5 ?
    C3 C4 H43 . . 109.5 ?
    H41 C4 H43 . . 109.5 ?
    H42 C4 H43 . . 109.5 ?
    C3 C5 H51 . . 109.5 ?
    C3 C5 H52 . . 109.5 ?
    H51 C5 H52 . . 109.5 ?
    C3 C5 H53 . . 109.5 ?
    H51 C5 H53 . . 109.5 ?
    H52 C5 H53 . . 109.5 ?
    C3 C6 H61 . . 109.5 ?
    C3 C6 H62 . . 109.5 ?
    H61 C6 H62 . . 109.5 ?
    C3 C6 H63 . . 109.5 ?
    H61 C6 H63 . . 109.5 ?
    H62 C6 H63 . . 109.5 ?
    C9 C7 C8 . . 110.91(18) ?
    C9 C7 C10 . . 109.53(17) ?
    C8 C7 C10 . . 107.79(17) ?
    C9 C7 C2 . . 111.26(16) ?
    C8 C7 C2 . . 108.91(16) ?
    C10 C7 C2 . . 108.35(14) ?
    C7 C8 H81 . . 109.5 ?
    C7 C8 H82 . . 109.5 ?
    H81 C8 H82 . . 109.5 ?
    C7 C8 H83 . . 109.5 ?
    H81 C8 H83 . . 109.5 ?
    H82 C8 H83 . . 109.5 ?
    C7 C9 H91 . . 109.5 ?
    C7 C9 H92 . . 109.5 ?
    H91 C9 H92 . . 109.5 ?
    C7 C9 H93 . . 109.5 ?
    H91 C9 H93 . . 109.5 ?
    H92 C9 H93 . . 109.5 ?
    C7 C10 H101 . . 109.5 ?
    C7 C10 H102 . . 109.5 ?
    H101 C10 H102 . . 109.5 ?
    C7 C10 H103 . . 109.5 ?
    H101 C10 H103 . . 109.5 ?
    H102 C10 H103 . . 109.5 ?
loop_
    _geom_torsion_atom_site_label_1
    _geom_torsion_atom_site_label_2
    _geom_torsion_atom_site_label_3
    _geom_torsion_atom_site_label_4
    _geom_torsion_site_symmetry_1
    _geom_torsion_site_symmetry_2
    _geom_torsion_site_symmetry_3
    _geom_torsion_site_symmetry_4
    _geom_torsion
    _geom_torsion_publ_flag
    O1 C1 C2 O2 . . . . -28.26(17) ?
    C3 C1 C2 O2 . . . . 93.86(17) ?
    O1 C1 C2 C7 . . . . 96.34(17) ?
    C3 C1 C2 C7 . . . . -141.55(15) ?
    O1 C1 C3 C5 . . . . -173.34(16) ?
    C2 C1 C3 C5 . . . . 66.0(2) ?
    O1 C1 C3 C6 . . . . 64.23(18) ?
    C2 C1 C3 C6 . . . . -56.4(2) ?
    O1 C1 C3 C4 . . . . -55.45(18) ?
    C2 C1 C3 C4 . . . . -176.09(15) ?
    O2 C2 C7 C9 . . . . 66.46(19) ?
    C1 C2 C7 C9 . . . . -57.1(2) ?
    O2 C2 C7 C8 . . . . -170.99(15) ?
    C1 C2 C7 C8 . . . . 65.5(2) ?
    O2 C2 C7 C10 . . . . -54.00(19) ?
    C1 C2 C7 C10 . . . . -177.51(16) ?
loop_
    _geom_hbond_atom_site_label_D
    _geom_hbond_atom_site_label_H
    _geom_hbond_atom_site_label_A
    _geom_hbond_site_symmetry_A
    _geom_hbond_distance_DH
    _geom_hbond_distance_HA
    _geom_hbond_distance_DA
    _geom_hbond_angle_DHA
    O1 H811 O2 3_457 0.84 1.93 2.7721(16) 175.5
    O2 H821 O1 . 0.84 1.97 2.5129(16) 121.4
