# Supplementary material for: (1S*,2S*)-1,2-Di-tert-butyl­glycol
Source: Acta Crystallogr Sect E Struct Rep Online. 2008 Dec 24;65(Pt 1):o211. doi: 10.1107/S1600536808043560 (PMC2968115; doi:10.1107/S1600536808043560)
Supplement: Supplementary file 2 [file e-65-0o211-Isup2.hkl]

# 
# h,k,l, Fc-squared, Fo-squared, sigma(Fo-squared) and status flag 
# 
data_I
_shelx_title ' mn188 in P 1                New: P21212' 
_shelx_refln_list_code          4 
_shelx_F_calc_maximum       80.71 
_exptl_crystal_F_000       392.00 
_reflns_d_resolution_high  0.7704 
 
loop_ 
 _symmetry_equiv_pos_as_xyz 
 'x, y, z' 
 '-x, -y, z' 
 'x+1/2, -y+1/2, -z' 
 '-x+1/2, y+1/2, -z' 
 
_cell_length_a     9.7799 
_cell_length_b    16.3879 
_cell_length_c     6.9771 
_cell_angle_alpha  90.000 
_cell_angle_beta   90.000 
_cell_angle_gamma  90.000 
 
_shelx_F_squared_multiplier     1.000 
 
loop_ 
 _refln_index_h 
 _refln_index_k 
 _refln_index_l 
 _refln_F_squared_calc 
 _refln_F_squared_meas 
 _refln_F_squared_sigma 
 _refln_observed_status 
   4   0   0     3483.61     3386.26     42.88 o 
   6   0   0      451.78      568.77     14.35 o 
   8   0   0       40.87       57.11      5.26 o 
  10   0   0       68.78       67.48      4.87 o 
  12   0   0        0.34        8.68      4.13 o 
   2   1   0     2185.14     1974.10     23.28 o 
   3   1   0       51.74       47.23      0.80 o 
   4   1   0        8.85        6.30      0.38 o 
   5   1   0       51.05       45.12      0.90 o 
   6   1   0        1.67        0.94      0.43 o 
   7   1   0        3.64        4.08      0.41 o 
   8   1   0       40.75       40.39      1.21 o 
   9   1   0        0.00        0.09      0.55 o 
  10   1   0        0.88        1.15      0.57 o 
  11   1   0        0.51        0.17      1.01 o 
  12   1   0        6.60        7.26      2.86 o 
   1   2   0       68.95       68.04      1.53 o 
   2   2   0     1898.39     1766.12     26.88 o 
   3   2   0       86.38       78.45      1.15 o 
   4   2   0       40.67       35.34      0.68 o 
   5   2   0        2.54        1.09      0.27 o 
   6   2   0       93.45       85.47      1.59 o 
   7   2   0       50.28       47.00      2.05 o 
   8   2   0       30.49       30.65      1.01 o 
   9   2   0       90.35       97.38      2.84 o 
  10   2   0       15.77       15.81      0.94 o 
  11   2   0        0.48       -0.44      1.20 o 
  12   2   0        5.20        8.69      3.10 o 
   1   3   0      506.89      470.56      6.88 o 
   2   3   0      257.59      245.59      3.74 o 
   3   3   0      615.25      577.79      6.74 o 
   4   3   0       60.32       76.09      1.16 o 
   5   3   0       45.75       48.20      0.79 o 
   6   3   0       24.34       37.92      2.14 o 
   7   3   0        5.45        5.73      0.82 o 
   8   3   0      147.60      143.17      2.67 o 
   9   3   0       30.66       30.51      1.60 o 
  10   3   0       42.01       46.40      3.64 o 
  11   3   0       19.32       16.62      4.29 o 
  12   3   0       11.72       16.65      6.83 o 
   0   4   0      803.84      776.53     24.19 o 
   1   4   0     3730.21     3518.52     42.11 o 
   2   4   0        2.69        3.20      0.35 o 
   3   4   0       23.44       24.32      1.15 o 
   4   4   0      163.64      185.30      5.67 o 
   5   4   0      449.05      447.08      6.13 o 
   6   4   0      155.61      149.79      3.02 o 
   7   4   0        5.93        6.19      0.56 o 
   8   4   0       26.13       29.01      2.32 o 
   9   4   0       15.27       14.49      1.20 o 
  10   4   0       41.55       48.54      4.18 o 
  11   4   0        2.89        0.65      1.90 o 
  12   4   0        0.24       -2.42      2.42 o 
   1   5   0     2377.61     2192.39     27.63 o 
   2   5   0      214.77      196.22      3.35 o 
   3   5   0     6513.44     6473.27    102.09 o 
   4   5   0       86.22       92.06      1.47 o 
   5   5   0      524.71      589.31      8.36 o 
   6   5   0        0.77        1.18      0.52 o 
   7   5   0       72.27       74.38      1.86 o 
   8   5   0        8.84        7.03      0.86 o 
   9   5   0       36.49       35.12      1.89 o 
  10   5   0       37.81       40.28      3.82 o 
  11   5   0       97.60      106.68     24.51 o 
  12   5   0        8.46        4.55      3.13 o 
   0   6   0     3191.09     3238.34     58.23 o 
   1   6   0        1.17        0.27      0.48 o 
   2   6   0        2.49        2.20      0.70 o 
   4   6   0      893.19      872.89     10.03 o 
   5   6   0       23.19       24.93      1.13 o 
   6   6   0       78.91       94.10      2.51 o 
   7   6   0       77.58       66.94      3.37 o 
   8   6   0        4.83        4.11      0.57 o 
   9   6   0        7.85        8.10      0.86 o 
  10   6   0       49.74       49.78      4.28 o 
  11   6   0       26.49       24.04      8.54 o 
  12   6   0       22.19       24.33      8.25 o 
   1   7   0     1239.99     1191.05     14.33 o 
   2   7   0       88.61       91.50      2.90 o 
   3   7   0     1293.48     1303.59     17.93 o 
   4   7   0       91.30       86.57      1.42 o 
   5   7   0        6.25        5.46      0.57 o 
   6   7   0        3.28        1.94      0.82 o 
   7   7   0       92.16       90.22      2.52 o 
   8   7   0       24.39       22.31      1.06 o 
   9   7   0        0.91        0.71      0.74 o 
  10   7   0        0.14        0.62      0.80 o 
  11   7   0       49.06       58.33     19.49 o 
   1   8   0      351.79      370.20      5.20 o 
   2   8   0       30.00       35.30      1.87 o 
   3   8   0      154.03      168.94      3.02 o 
   4   8   0        1.25        3.00      0.57 o 
   5   8   0        7.23        7.54      0.60 o 
   6   8   0        2.14        2.70      0.84 o 
   7   8   0        0.58        0.52      0.52 o 
   8   8   0       22.10       23.74      1.21 o 
   9   8   0        7.31        7.36      1.21 o 
  10   8   0        1.24       -0.29      1.78 o 
  11   8   0        5.72        5.68      2.36 o 
   1   9   0        7.57        7.46      0.74 o 
   2   9   0      362.05      314.77      7.91 o 
   3   9   0       34.38       41.74      1.40 o 
   4   9   0        6.14        8.07      0.65 o 
   5   9   0       88.81       91.92      2.15 o 
   6   9   0       86.18       87.07      2.57 o 
   7   9   0       20.42       21.01      1.13 o 
   8   9   0       12.45       12.44      0.99 o 
   9   9   0       12.48       16.92      1.82 o 
  10   9   0        0.01       -1.62      2.09 o 
  11   9   0        0.04        1.48      1.83 o 
   0  10   0      987.93      997.95     26.39 o 
   1  10   0       15.79       17.83      0.80 o 
   2  10   0      111.26      126.22      3.18 o 
   3  10   0       17.22       14.62      1.27 o 
   4  10   0        1.81        1.64      0.51 o 
   5  10   0       37.04       36.98      1.30 o 
   6  10   0       89.39       68.37      2.63 o 
   7  10   0       49.89       48.42      2.39 o 
   8  10   0       36.45       26.78      2.83 o 
   9  10   0        1.74        2.52      1.65 o 
  10  10   0        2.10        5.91      2.03 o 
  11  10   0       17.36       19.84      5.03 o 
   1  11   0       51.16       45.80      1.43 o 
   2  11   0      120.35      137.33      3.49 o 
   3  11   0      178.01      175.34      4.15 o 
   4  11   0       96.90       88.76      2.62 o 
   5  11   0        0.91        0.38      0.55 o 
   6  11   0       90.54      101.19      3.60 o 
   7  11   0      116.43      139.13      7.40 o 
   8  11   0        5.00        5.65      1.23 o 
   9  11   0       26.28       27.15      4.88 o 
  10  11   0       25.45       28.87      5.85 o 
   0  12   0      172.04      194.63      6.29 o 
   1  12   0        5.05        4.07      0.53 o 
   2  12   0       31.91       24.46      1.60 o 
   3  12   0      135.15      158.29      4.50 o 
   4  12   0        1.46        0.84      0.71 o 
   5  12   0       46.88       39.42      1.91 o 
   6  12   0        7.60        4.94      0.60 o 
   7  12   0        0.41       -0.16      1.71 o 
   8  12   0       21.07       21.10      3.46 o 
   9  12   0        3.34        5.54      2.26 o 
  10  12   0        6.36        5.41      2.88 o 
   1  13   0       11.00       13.79      0.84 o 
   2  13   0      251.61      246.87      6.32 o 
   3  13   0       86.94       90.98      2.93 o 
   4  13   0       79.09       81.06      3.19 o 
   5  13   0       16.06       13.66      1.12 o 
   6  13   0        0.36        0.55      0.80 o 
   7  13   0       13.65       12.37      3.70 o 
   8  13   0        1.72        4.29      5.05 o 
   9  13   0        5.46        9.72      3.60 o 
  10  13   0        0.86       -0.30      2.15 o 
   0  14   0       11.05       12.66      1.28 o 
   1  14   0        0.64       -0.38      0.92 o 
   2  14   0        0.04       -0.28      0.97 o 
   3  14   0       62.73       51.66      2.31 o 
   4  14   0        2.63        4.42      0.96 o 
   5  14   0       47.98       45.97      2.80 o 
   6  14   0       15.56       16.23      1.76 o 
   7  14   0        0.21        0.92      1.30 o 
   8  14   0        3.55        2.86      5.19 o 
   9  14   0       10.28       12.49      3.77 o 
   1  15   0        1.01        0.95      0.67 o 
   2  15   0        0.20        0.37      0.86 o 
   4  15   0       11.98        8.91      1.21 o 
   5  15   0        1.88        1.85      1.05 o 
   6  15   0        0.18        2.34      0.84 o 
   7  15   0        0.22        1.06      1.44 o 
   8  15   0       11.40       17.49      5.28 o 
   9  15   0       38.73       74.10     16.41 o 
   0  16   0        0.07        3.57      1.12 o 
   1  16   0        0.04        0.06      1.04 o 
   2  16   0        1.78        1.56      0.95 o 
   3  16   0        6.61        4.55      1.29 o 
   4  16   0        1.35        3.32      1.18 o 
   5  16   0        2.32        2.76      1.28 o 
   6  16   0        0.42       -0.27      0.92 o 
   7  16   0       28.78       34.65      9.47 o 
   8  16   0        0.83       -0.37      1.88 o 
   1  17   0        2.76        3.40      2.09 o 
   2  17   0        4.81        5.57      2.38 o 
   3  17   0        4.21        3.71      2.14 o 
   4  17   0        0.04        0.13      1.07 o 
   5  17   0        1.53        0.71      1.12 o 
   6  17   0       13.44       16.84      3.77 o 
   7  17   0       30.57       43.78     10.47 o 
   0  18   0       48.21       60.60     10.01 o 
   1  18   0        4.16        4.94      1.15 o 
   2  18   0        4.49        3.00      2.11 o 
   3  18   0        4.79        5.39      2.38 o 
   4  18   0        2.54        3.36      1.40 o 
   5  18   0        4.12        5.60      1.97 o 
   6  18   0        1.51        2.35      1.47 o 
   1  19   0        1.73        1.31      2.22 o 
   2  19   0       24.57       26.04      4.78 o 
   3  19   0        0.75       -0.04      1.30 o 
   4  19   0        0.11        1.35      1.53 o 
   5  19   0        0.93        3.42      2.19 o 
   0  20   0        4.31       13.80      5.26 o 
   1  20   0        3.78        6.36      2.80 o 
   2  20   0        0.00        1.15      4.20 o 
   3  20   0        0.48        1.83      2.82 o 
   4  20   0        0.26        2.22      2.34 o 
   1  21   0        1.29        6.04      3.36 o 
   2  21   0        2.91        3.84      4.41 o 
   1   0   1      401.36      383.28      7.45 o 
   2   0   1        4.72        6.31      0.29 o 
   3   0   1        4.66        5.95      0.35 o 
   4   0   1     2015.86     1936.71     19.31 o 
   5   0   1       18.84       16.70      0.60 o 
   6   0   1      118.99      121.16      2.43 o 
   7   0   1       16.06       14.80      0.67 o 
   8   0   1      423.34      415.46      8.47 o 
   9   0   1        1.51        1.13      0.43 o 
  10   0   1      100.16      105.57      6.49 o 
  11   0   1        7.29        7.75      1.85 o 
  12   0   1       15.21       28.65      7.66 o 
   0   1   1      182.29      176.04      5.15 o 
   2   1   1      573.31      511.23      4.14 o 
   3   1   1      300.95      291.19      2.51 o 
   4   1   1      382.02      356.86      2.93 o 
   5   1   1      148.64      143.14      1.43 o 
   6   1   1      172.41      168.25      2.26 o 
   7   1   1      172.40      168.14      2.31 o 
   8   1   1       35.40       36.19      1.01 o 
   9   1   1       38.72       41.68      1.16 o 
  10   1   1       17.40       19.59      1.09 o 
  11   1   1       10.03        8.50      1.12 o 
  12   1   1        5.09        5.40      1.89 o 
   0   2   1      706.95      648.21     11.43 o 
   1   2   1     3185.35     2856.57     26.11 o 
   2   2   1       60.15       55.06      0.65 o 
   3   2   1      132.04      130.24      1.28 o 
   4   2   1      890.29      871.10      7.15 o 
   5   2   1       14.37       16.68      0.38 o 
   6   2   1       68.64       68.16      1.03 o 
   7   2   1      100.65       94.75      1.43 o 
   8   2   1       70.95       69.47      1.30 o 
   9   2   1       72.46       73.21      1.96 o 
  10   2   1       32.30       29.75      1.47 o 
  11   2   1       10.33        8.01      1.42 o 
  12   2   1        0.93       -0.43      1.32 o 
   0   3   1      410.21      420.96      6.03 o 
   1   3   1     1055.99     1008.20      8.71 o 
   2   3   1       63.29       67.32      0.82 o 
   3   3   1       48.01       49.04      0.64 o 
   4   3   1      651.65      651.14      5.41 o 
   5   3   1      185.21      200.57      2.03 o 
   6   3   1      198.87      193.65      2.70 o 
   7   3   1      169.21      162.02      2.27 o 
   8   3   1       35.07       34.75      1.11 o 
   9   3   1       10.20       10.23      0.90 o 
  10   3   1       21.71       24.25      1.39 o 
  11   3   1       10.81        9.27      1.71 o 
  12   3   1        6.75        6.65      2.15 o 
   0   4   1     1189.64     1123.51     13.47 o 
   1   4   1       53.65       60.10      0.91 o 
   2   4   1      233.43      235.52      2.26 o 
   3   4   1     1495.90     1452.19     14.44 o 
   4   4   1      816.05      858.05      7.91 o 
   5   4   1      129.99      135.49      2.40 o 
   6   4   1      146.11      146.19      2.07 o 
   7   4   1      234.88      217.96      3.47 o 
   8   4   1       11.28        8.75      0.45 o 
   9   4   1      130.88      132.60      3.87 o 
  10   4   1       23.40       21.67      1.26 o 
  11   4   1       17.41       14.66      2.61 o 
  12   4   1        5.19        3.30      2.16 o 
   0   5   1       89.96       90.94      1.72 o 
   1   5   1     1246.44     1152.96      9.87 o 
   2   5   1      752.91      703.95      6.36 o 
   3   5   1      428.54      429.39      4.00 o 
   4   5   1       95.85       87.35      1.11 o 
   5   5   1      530.64      523.57      7.42 o 
   6   5   1      138.82      126.96      2.00 o 
   7   5   1       94.93       98.45      1.77 o 
   8   5   1       60.82       60.92      1.50 o 
   9   5   1       56.40       56.02      1.97 o 
  10   5   1        3.84        4.76      0.81 o 
  11   5   1       62.37       58.53      8.80 o 
  12   5   1       10.64       10.47      3.07 o 
   0   6   1      318.70      325.42      4.46 o 
   1   6   1      113.20      111.76      1.30 o 
   2   6   1      923.21      890.76      8.01 o 
   3   6   1      308.13      272.88      2.68 o 
   4   6   1      555.29      574.40      5.22 o 
   5   6   1        1.14        2.15      0.42 o 
   6   6   1       25.69       26.81      0.73 o 
   7   6   1       37.87       35.90      0.84 o 
   8   6   1       10.53        9.91      0.69 o 
   9   6   1        3.11        1.42      0.48 o 
  10   6   1       12.07       11.52      1.45 o 
  11   6   1        6.92        8.98      2.24 o 
  12   6   1       19.44       23.19      7.82 o 
   0   7   1      648.68      675.07     12.49 o 
   1   7   1      860.04      828.04      7.50 o 
   2   7   1      223.74      206.86      2.78 o 
   3   7   1      618.03      595.89      5.78 o 
   4   7   1      125.41      146.19      2.25 o 
   5   7   1        4.86        3.44      0.52 o 
   6   7   1       97.96       94.60      1.80 o 
   7   7   1      133.20      138.18      2.38 o 
   8   7   1       23.12       19.82      0.76 o 
   9   7   1        0.57        0.41      0.44 o 
  10   7   1        3.61        4.57      0.99 o 
  11   7   1       46.94       48.79      9.07 o 
   0   8   1        2.24        2.23      0.42 o 
   1   8   1      121.16      126.13      1.64 o 
   2   8   1      103.74      108.34      1.43 o 
   3   8   1       15.07       17.78      0.40 o 
   4   8   1      152.77      163.54      2.49 o 
   5   8   1        7.09        7.33      0.39 o 
   6   8   1       27.26       23.65      1.01 o 
   7   8   1       52.85       55.10      2.10 o 
   8   8   1        3.69        4.03      0.51 o 
   9   8   1       17.10       19.95      1.38 o 
  10   8   1        4.00        2.77      0.99 o 
  11   8   1       18.11       17.75      3.92 o 
   0   9   1        3.51        2.40      0.53 o 
   1   9   1       49.21       44.49      0.93 o 
   2   9   1       97.12       95.85      1.38 o 
   3   9   1       51.39       49.76      1.18 o 
   4   9   1      237.70      230.34      3.58 o 
   5   9   1       26.11       23.80      0.69 o 
   6   9   1      191.72      209.32      3.51 o 
   7   9   1       35.73       29.73      1.02 o 
   8   9   1       15.07       16.18      0.85 o 
   9   9   1        6.63        5.46      1.22 o 
  10   9   1       27.89       32.74      3.92 o 
  11   9   1        4.64        5.23      2.18 o 
   0  10   1       45.74       51.12      1.57 o 
   1  10   1      146.29      140.47      2.36 o 
   2  10   1        2.98        4.73      0.39 o 
   3  10   1       12.43       11.88      0.66 o 
   4  10   1       29.81       29.07      0.87 o 
   5  10   1      126.19      131.55      2.42 o 
   6  10   1       21.88       25.63      1.31 o 
   7  10   1       10.56       11.07      1.18 o 
   8  10   1       56.16       61.53      2.43 o 
   9  10   1       11.86       10.11      1.63 o 
  10  10   1        3.78        3.91      1.15 o 
  11  10   1        5.01        7.11      3.56 o 
   0  11   1       11.38       16.74      0.99 o 
   1  11   1       81.88       76.45      1.55 o 
   2  11   1      222.12      212.47      3.31 o 
   3  11   1       97.94       99.63      2.35 o 
   4  11   1       26.18       24.25      0.97 o 
   5  11   1       60.07       50.68      1.34 o 
   6  11   1       81.23       90.04      2.37 o 
   7  11   1       28.21       24.72      1.22 o 
   8  11   1        6.41        6.56      1.33 o 
   9  11   1        1.20        1.68      0.97 o 
  10  11   1       16.78       18.26      2.88 o 
   0  12   1      179.43      173.40      4.24 o 
   1  12   1       53.23       49.10      1.11 o 
   2  12   1       60.80       63.74      1.43 o 
   3  12   1      197.90      199.99      3.83 o 
   4  12   1      108.01      108.48      2.36 o 
   5  12   1      182.21      183.13      4.26 o 
   6  12   1        2.82        2.59      0.47 o 
   7  12   1        9.30        7.98      0.75 o 
   8  12   1       23.44       23.38      2.76 o 
   9  12   1       26.50       27.30      4.14 o 
  10  12   1        0.27       -0.02      1.11 o 
   0  13   1       11.61       10.52      1.03 o 
   1  13   1       24.24       24.60      0.82 o 
   2  13   1       65.53       61.84      1.40 o 
   3  13   1       18.97       21.87      1.15 o 
   4  13   1       72.28       66.32      1.96 o 
   5  13   1        2.81        3.49      0.52 o 
   6  13   1        8.97        9.21      0.60 o 
   7  13   1        1.25        1.38      0.69 o 
   8  13   1        2.58        3.66      1.24 o 
   9  13   1       10.56       11.42      2.77 o 
   0  14   1        5.75        8.65      0.81 o 
   1  14   1       13.83       17.38      0.74 o 
   2  14   1        6.49        5.56      0.53 o 
   3  14   1       52.13       54.25      1.76 o 
   4  14   1       18.85       16.44      1.08 o 
   5  14   1       20.61       22.53      1.18 o 
   6  14   1        4.46        3.56      0.82 o 
   7  14   1       20.64       23.28      3.20 o 
   8  14   1        2.33        1.94      1.82 o 
   9  14   1        8.33        9.50      2.20 o 
   0  15   1       84.68       82.81      3.07 o 
   1  15   1       46.32       43.71      1.36 o 
   2  15   1       50.47       55.09      2.34 o 
   3  15   1       22.52       20.40      1.26 o 
   4  15   1       21.77       22.42      1.33 o 
   5  15   1        5.23        5.63      0.97 o 
   6  15   1        0.90        0.91      0.79 o 
   7  15   1        0.76       -0.13      0.90 o 
   8  15   1        3.71        5.33      1.90 o 
   0  16   1        5.57        4.79      1.23 o 
   1  16   1       74.31       73.52      2.86 o 
   2  16   1       19.46       19.22      1.31 o 
   3  16   1       55.25       56.12      3.22 o 
   4  16   1        1.39        1.42      0.70 o 
   5  16   1       25.82       24.55      2.52 o 
   6  16   1        4.98        6.61      1.10 o 
   7  16   1        1.66        2.82      1.07 o 
   8  16   1       22.82       22.79      4.95 o 
   0  17   1       26.05       31.84      3.27 o 
   1  17   1        3.24        3.67      0.91 o 
   2  17   1       22.46       21.98      1.79 o 
   3  17   1        0.19        0.45      0.99 o 
   4  17   1        2.03        2.04      1.65 o 
   5  17   1        2.96        2.02      0.93 o 
   6  17   1       13.05       14.26      2.28 o 
   7  17   1        4.70        9.45      2.83 o 
   0  18   1       10.13       13.63      3.06 o 
   1  18   1        0.25        0.31      0.77 o 
   2  18   1        3.83        5.20      1.10 o 
   3  18   1        1.65        1.53      1.03 o 
   4  18   1        3.21        2.98      2.08 o 
   5  18   1       11.39       11.10      2.20 o 
   6  18   1        7.05        9.61      2.17 o 
   0  19   1        6.77       13.22      3.47 o 
   1  19   1       14.30       12.80      2.73 o 
   2  19   1       18.70       20.14      2.85 o 
   3  19   1        6.52        4.98      2.05 o 
   4  19   1        0.11       -0.84      1.30 o 
   5  19   1        1.33        0.82      1.20 o 
   0  20   1        3.21        7.39      4.20 o 
   1  20   1       23.87       23.92      4.72 o 
   2  20   1        0.73        3.81      1.96 o 
   3  20   1        1.82        3.75      3.12 o 
   4  20   1        1.63       -0.92      2.16 o 
   0  21   1        0.02       -1.69      4.05 o 
   1  21   1        3.25        3.93      2.37 o 
   0   0   2      547.42      483.26      9.46 o 
   1   0   2      605.28      580.84      8.79 o 
   2   0   2      193.86      200.00      2.75 o 
   3   0   2      154.70      183.65      2.45 o 
   4   0   2      856.88      905.24     10.02 o 
   5   0   2        1.56        1.65      0.35 o 
   6   0   2        0.98        1.38      0.35 o 
   7   0   2        4.87        5.36      0.49 o 
   8   0   2      197.66      208.00      4.78 o 
   9   0   2        6.51        6.83      1.11 o 
  10   0   2        2.09        3.51      0.83 o 
  11   0   2        0.46       -0.31      1.60 o 
  12   0   2       33.80       41.83     13.52 o 
   0   1   2     1275.84     1195.71     15.91 o 
   1   1   2      460.88      470.64      4.64 o 
   2   1   2       77.64       78.00      0.92 o 
   3   1   2      251.65      269.15      3.05 o 
   4   1   2       34.19       40.80      0.55 o 
   5   1   2       23.53       29.51      0.48 o 
   6   1   2       17.28       17.95      0.43 o 
   7   1   2       96.53       89.32      1.50 o 
   8   1   2      100.93      104.99      1.86 o 
   9   1   2       96.70      108.52      3.48 o 
  10   1   2       52.68       52.78      2.82 o 
  11   1   2        0.26       -1.13      1.13 o 
  12   1   2        1.74        1.79      1.45 o 
   0   2   2      503.69      468.33      5.83 o 
   1   2   2      402.27      359.20      4.25 o 
   2   2   2      426.36      390.21      3.64 o 
   3   2   2      492.03      486.78      4.19 o 
   4   2   2      494.61      457.19      4.14 o 
   5   2   2      163.45      171.84      1.71 o 
   6   2   2      157.76      150.13      2.12 o 
   7   2   2      113.83      109.88      1.95 o 
   8   2   2      207.53      217.46      4.54 o 
   9   2   2       27.46       28.57      1.06 o 
  10   2   2        6.66        7.15      0.79 o 
  11   2   2        5.40        5.72      1.19 o 
  12   2   2       13.38       13.22      2.90 o 
   0   3   2      176.77      178.14      3.49 o 
   1   3   2     1236.50     1214.37     10.38 o 
   2   3   2      818.16      805.37      6.82 o 
   3   3   2      357.49      343.50      2.97 o 
   4   3   2      257.80      278.04      2.58 o 
   5   3   2       85.51       92.17      1.42 o 
   6   3   2      125.62      120.97      1.72 o 
   7   3   2       57.89       48.03      0.95 o 
   8   3   2      182.09      182.01      3.97 o 
   9   3   2        2.63        1.60      0.58 o 
  10   3   2       54.68       56.56      3.24 o 
  11   3   2        5.49        3.26      1.20 o 
  12   3   2        0.52       -2.28      2.41 o 
   0   4   2      322.68      318.62      4.95 o 
   1   4   2      506.52      490.42      5.00 o 
   2   4   2      141.03      145.48      2.16 o 
   3   4   2        0.72        2.23      0.27 o 
   4   4   2      118.38      140.55      1.66 o 
   5   4   2       40.75       40.07      0.78 o 
   6   4   2       15.88       14.74      0.46 o 
   7   4   2       65.87       65.33      1.26 o 
   8   4   2       77.23       85.92      2.07 o 
   9   4   2       13.38       13.33      0.75 o 
  10   4   2       37.85       41.38      2.44 o 
  11   4   2       28.12       29.33      3.87 o 
  12   4   2        7.22        6.83      3.84 o 
   0   5   2      467.97      474.96      7.27 o 
   1   5   2      849.49      845.83      7.53 o 
   2   5   2      721.96      732.08      6.59 o 
   3   5   2       90.68       83.96      1.00 o 
   4   5   2      164.69      160.51      1.79 o 
   5   5   2      420.49      432.64      5.54 o 
   6   5   2       97.45       93.70      1.69 o 
   7   5   2      167.24      171.20      3.01 o 
   8   5   2       98.77      104.04      2.47 o 
   9   5   2        4.51        4.78      0.54 o 
  10   5   2        8.07        7.78      1.21 o 
  11   5   2        9.59        6.21      1.50 o 
  12   5   2        5.34        6.83      3.41 o 
   0   6   2        0.75        1.84      1.27 o 
   1   6   2      555.77      535.32      5.03 o 
   2   6   2      607.68      609.16      5.36 o 
   3   6   2       15.86       15.06      0.52 o 
   4   6   2       41.94       45.86      0.83 o 
   5   6   2      148.62      149.25      2.13 o 
   6   6   2        6.84        5.61      0.46 o 
   7   6   2       86.83       80.39      1.66 o 
   8   6   2       46.66       45.81      1.46 o 
   9   6   2       11.32        9.53      1.13 o 
  10   6   2       43.80       44.86      4.32 o 
  11   6   2       16.56       16.40      4.00 o 
   0   7   2      179.00      197.37      3.22 o 
   1   7   2      142.39      122.40      1.63 o 
   2   7   2      207.85      215.19      2.44 o 
   3   7   2      211.65      218.59      2.25 o 
   4   7   2       42.15       40.52      0.92 o 
   5   7   2       70.18       69.30      1.15 o 
   6   7   2       16.31       18.49      0.65 o 
   7   7   2       63.90       64.17      1.82 o 
   8   7   2       15.14       11.71      0.76 o 
   9   7   2        1.79        1.57      0.79 o 
  10   7   2       10.67        9.10      1.22 o 
  11   7   2       14.82       15.89      3.80 o 
   0   8   2      147.59      154.46      2.77 o 
   1   8   2        8.19        6.94      0.46 o 
   2   8   2      143.42      145.78      1.92 o 
   3   8   2      244.88      233.20      3.24 o 
   4   8   2      246.54      238.84      3.30 o 
   5   8   2      303.40      315.42      4.61 o 
   6   8   2       23.36       18.49      1.21 o 
   7   8   2       21.85       22.70      1.08 o 
   8   8   2        6.64        7.14      0.60 o 
   9   8   2        6.58        6.88      0.71 o 
  10   8   2        7.61        8.90      1.63 o 
  11   8   2       15.85       13.01      5.08 o 
   0   9   2        0.89        0.80      0.59 o 
   1   9   2       56.02       56.44      1.14 o 
   2   9   2      247.22      223.84      3.57 o 
   3   9   2       60.92       52.24      1.07 o 
   4   9   2       76.71       78.80      1.35 o 
   5   9   2       15.90       15.43      0.52 o 
   6   9   2       93.47       90.24      2.32 o 
   7   9   2       12.69       13.40      0.72 o 
   8   9   2        3.84        3.34      0.51 o 
   9   9   2        2.40        2.45      0.64 o 
  10   9   2       23.16       24.64      3.48 o 
  11   9   2        6.08        6.69      3.27 o 
   0  10   2      124.78      129.13      3.02 o 
   1  10   2      153.66      154.82      2.50 o 
   2  10   2        7.94        5.80      0.47 o 
   3  10   2       79.64       82.77      1.72 o 
   4  10   2      174.78      182.66      3.05 o 
   5  10   2      226.70      228.78      3.78 o 
   6  10   2       13.30        9.67      0.55 o 
   7  10   2       33.00       36.62      1.94 o 
   8  10   2       13.61       17.53      1.16 o 
   9  10   2       19.74       17.92      2.34 o 
  10  10   2        3.57        3.03      1.59 o 
   0  11   2       24.57       19.87      0.94 o 
   1  11   2      126.50      124.94      2.20 o 
   2  11   2      305.99      301.59      4.72 o 
   3  11   2      182.89      178.94      4.16 o 
   4  11   2       78.15       76.62      1.56 o 
   5  11   2       43.93       37.28      1.16 o 
   6  11   2       47.27       48.13      1.49 o 
   7  11   2       11.95       10.57      0.64 o 
   8  11   2        5.86        5.60      0.96 o 
   9  11   2        1.65        2.87      1.41 o 
  10  11   2       17.70       16.91      2.92 o 
   0  12   2       25.17       28.28      1.55 o 
   1  12   2      136.84      137.53      2.73 o 
   2  12   2       73.82       75.86      1.74 o 
   3  12   2       95.92       86.89      1.93 o 
   4  12   2       52.49       55.13      1.61 o 
   5  12   2       43.78       46.75      1.51 o 
   6  12   2        5.44        5.01      0.41 o 
   7  12   2        2.46        0.97      0.78 o 
   8  12   2        3.47        3.48      1.74 o 
   9  12   2       13.78       15.80      3.06 o 
  10  12   2        2.47        3.13      2.15 o 
   0  13   2       27.22       21.64      1.83 o 
   1  13   2      128.92      124.02      2.72 o 
   2  13   2       19.06       20.70      0.90 o 
   3  13   2       10.07        8.89      1.00 o 
   4  13   2       19.44       16.77      0.97 o 
   5  13   2       16.08       15.00      0.91 o 
   6  13   2        9.20        8.57      0.73 o 
   7  13   2        0.23        0.64      0.57 o 
   8  13   2        9.44        9.88      1.91 o 
   9  13   2        3.69        2.41      1.16 o 
   0  14   2        7.59       11.13      1.83 o 
   1  14   2      147.40      144.95      3.83 o 
   2  14   2       27.33       26.32      1.28 o 
   3  14   2        7.25        9.42      1.08 o 
   4  14   2       13.43       13.90      1.34 o 
   5  14   2       19.59       19.95      1.36 o 
   6  14   2        5.75        6.02      0.68 o 
   7  14   2        3.89        5.18      1.04 o 
   8  14   2        6.34        4.14      3.06 o 
   9  14   2       13.22       16.70      2.75 o 
   0  15   2       11.22        7.05      1.68 o 
   1  15   2       38.10       36.26      1.88 o 
   2  15   2       26.60       31.45      1.72 o 
   3  15   2       31.47       33.03      1.90 o 
   4  15   2        3.07        3.01      0.77 o 
   5  15   2        4.08        3.84      0.85 o 
   6  15   2       21.03       24.10      2.65 o 
   7  15   2       13.12       17.45      2.69 o 
   8  15   2       11.33       11.53      2.55 o 
   0  16   2       14.91       13.47      1.65 o 
   1  16   2      111.62      125.38      4.85 o 
   2  16   2       23.59       25.39      1.84 o 
   3  16   2       15.13       15.24      2.15 o 
   4  16   2        8.34        7.37      1.49 o 
   5  16   2       43.14       47.39      4.64 o 
   6  16   2       25.81       30.26      3.86 o 
   7  16   2        1.66        3.46      1.68 o 
   0  17   2       73.65       70.10      5.73 o 
   1  17   2        4.66        5.33      1.46 o 
   2  17   2       17.93       15.25      1.75 o 
   3  17   2        1.07        0.07      1.24 o 
   4  17   2       11.05       13.02      1.71 o 
   5  17   2        5.85        8.65      1.61 o 
   6  17   2        6.08        6.10      1.56 o 
   7  17   2        7.95       11.41      4.99 o 
   0  18   2        0.01       -0.68      0.79 o 
   1  18   2       24.08       26.82      3.07 o 
   2  18   2        7.19        6.82      1.43 o 
   3  18   2        2.42       -0.11      1.04 o 
   4  18   2        2.85        2.58      1.86 o 
   5  18   2        8.93       10.67      2.27 o 
   6  18   2        3.53        3.31      1.23 o 
   0  19   2       35.30       41.71      9.11 o 
   1  19   2        0.86        0.20      1.61 o 
   2  19   2       17.45       24.31      4.72 o 
   3  19   2        1.38        3.65      2.70 o 
   4  19   2        5.41        6.56      2.06 o 
   0  20   2        4.30        6.11      3.16 o 
   1  20   2        1.54        2.47      1.91 o 
   2  20   2        3.79        4.82      2.51 o 
   3  20   2        1.23       -1.51      1.70 o 
   0   0   3     2051.55     2015.89     41.47 o 
   1   0   3       63.24       51.34      1.23 o 
   2   0   3      200.06      200.66      2.79 o 
   3   0   3       21.45       26.26      0.93 o 
   4   0   3     1618.19     1730.75     20.12 o 
   5   0   3       11.22       11.60      0.56 o 
   6   0   3      179.10      178.19      3.37 o 
   7   0   3       59.09       58.71      1.59 o 
   8   0   3        0.13       -0.19      0.50 o 
   9   0   3       30.63       32.68      1.82 o 
  10   0   3        0.54        1.34      1.59 o 
  11   0   3        1.71        4.13      2.70 o 
   0   1   3       37.49       36.90      0.84 o 
   1   1   3       84.77       90.54      1.33 o 
   2   1   3      109.42      109.08      1.27 o 
   3   1   3      486.74      492.86      4.63 o 
   4   1   3       64.37       66.09      0.91 o 
   5   1   3       43.80       51.26      0.87 o 
   6   1   3       41.46       41.87      0.88 o 
   7   1   3      112.26      104.22      1.74 o 
   8   1   3       75.22       80.69      1.94 o 
   9   1   3       20.50       19.22      0.92 o 
  10   1   3       30.14       33.41      3.78 o 
  11   1   3       11.91        9.70      4.96 o 
   0   2   3      235.17      254.08      3.82 o 
   1   2   3      602.68      694.27      6.86 o 
   2   2   3      243.00      244.42      3.09 o 
   3   2   3      190.40      233.29      2.48 o 
   4   2   3      270.35      277.93      3.58 o 
   5   2   3       89.38       96.88      1.40 o 
   6   2   3      107.83      102.83      1.48 o 
   7   2   3        0.34        1.00      0.30 o 
   8   2   3       21.15       19.04      0.67 o 
   9   2   3       27.35       30.72      1.29 o 
  10   2   3        7.50        7.04      1.12 o 
  11   2   3        4.35        3.75      1.12 o 
   0   3   3       65.20       74.92      1.65 o 
   1   3   3      495.94      535.23      5.56 o 
   2   3   3      620.21      591.71      5.23 o 
   4   3   3       24.77       25.88      0.51 o 
   5   3   3       10.08       10.99      0.40 o 
   6   3   3      150.37      146.59      2.31 o 
   7   3   3       25.92       26.08      0.74 o 
   8   3   3      117.10      121.55      2.72 o 
   9   3   3       13.67       15.08      0.89 o 
  10   3   3       26.65       26.97      3.00 o 
  11   3   3        8.61        8.12      1.66 o 
   0   4   3      177.80      150.19      3.29 o 
   1   4   3      501.01      539.02      5.02 o 
   2   4   3       24.91       21.38      0.41 o 
   3   4   3      230.48      257.01      2.65 o 
   4   4   3       31.86       33.63      0.65 o 
   5   4   3        7.00        7.14      0.33 o 
   6   4   3       46.92       48.57      1.05 o 
   7   4   3       11.67       13.08      0.50 o 
   8   4   3       38.59       43.09      1.20 o 
   9   4   3       20.31       23.79      1.37 o 
  10   4   3        8.29        9.42      1.21 o 
  11   4   3       25.52       30.82      5.27 o 
   0   5   3       11.20       16.78      0.94 o 
   1   5   3      271.96      277.58      3.04 o 
   2   5   3       18.34       16.20      0.53 o 
   3   5   3      403.59      412.51      5.66 o 
   4   5   3       23.62       26.88      0.77 o 
   5   5   3       97.19       90.24      1.44 o 
   6   5   3        4.92        5.41      0.47 o 
   7   5   3      421.74      429.30      8.54 o 
   8   5   3        5.22        5.80      0.61 o 
   9   5   3       54.24       54.51      3.03 o 
  10   5   3        0.77        1.46      0.88 o 
  11   5   3        0.59        0.37      2.53 o 
   0   6   3       13.85       14.95      0.79 o 
   1   6   3      108.16      124.75      1.48 o 
   2   6   3       44.97       50.88      0.91 o 
   3   6   3      151.27      191.44      3.31 o 
   4   6   3      101.49      107.26      1.81 o 
   5   6   3        2.52        3.00      0.51 o 
   6   6   3      124.85      128.82      2.28 o 
   7   6   3       77.45       71.10      1.83 o 
   8   6   3       17.07       17.60      0.94 o 
   9   6   3       10.66        8.75      0.85 o 
  10   6   3       12.09       13.66      1.93 o 
  11   6   3       23.22       32.72      7.47 o 
   0   7   3       98.98      108.43      2.65 o 
   1   7   3       66.28       65.96      1.72 o 
   2   7   3      172.45      170.12      2.73 o 
   3   7   3        0.08        0.93      0.40 o 
   4   7   3      360.32      359.33      4.97 o 
   5   7   3      212.00      199.56      3.06 o 
   6   7   3       63.58       65.35      1.29 o 
   7   7   3      111.84      110.49      2.83 o 
   8   7   3        7.61        8.39      0.71 o 
   9   7   3       10.90       10.16      1.28 o 
  10   7   3       10.21        9.04      1.70 o 
  11   7   3        1.77       -0.14      2.56 o 
   0   8   3       13.46       12.41      0.90 o 
   1   8   3       95.38       98.75      2.39 o 
   2   8   3        2.99        4.34      0.81 o 
   3   8   3       33.40       33.48      1.35 o 
   4   8   3       95.56       94.83      1.78 o 
   5   8   3      211.85      214.58      3.49 o 
   6   8   3       61.99       58.62      1.42 o 
   7   8   3       54.76       51.43      1.98 o 
   8   8   3        1.00        0.50      0.88 o 
   9   8   3        4.97        4.52      0.97 o 
  10   8   3        2.71        2.95      1.45 o 
   0   9   3       75.83       80.12      3.02 o 
   1   9   3       51.52       54.30      1.58 o 
   2   9   3      390.22      399.75      6.94 o 
   3   9   3       71.48       76.01      1.60 o 
   4   9   3       61.88       67.83      1.58 o 
   5   9   3      112.20      109.01      2.10 o 
   6   9   3       54.35       52.52      1.38 o 
   7   9   3        7.33        5.24      0.52 o 
   8   9   3        7.82        7.23      1.06 o 
   9   9   3        1.95        1.67      1.04 o 
  10   9   3        5.39        5.64      1.59 o 
   0  10   3       42.89       38.56      1.52 o 
   1  10   3      105.41       97.25      2.18 o 
   2  10   3       98.80      103.67      3.22 o 
   3  10   3       96.97       97.58      1.77 o 
   4  10   3      382.49      398.52      6.21 o 
   5  10   3       69.94       73.28      1.95 o 
   6  10   3       39.64       41.12      1.53 o 
   7  10   3       21.94       22.48      1.46 o 
   8  10   3        4.43        3.60      0.75 o 
   9  10   3        3.75        5.10      1.32 o 
  10  10   3        8.97        3.25      2.53 o 
   0  11   3      105.06      102.48      5.42 o 
   1  11   3       25.13       22.06      0.75 o 
   2  11   3       12.35       13.26      0.55 o 
   3  11   3       95.16      105.25      1.90 o 
   4  11   3      125.94      130.48      2.93 o 
   5  11   3        2.46        2.39      0.41 o 
   6  11   3       60.81       61.48      2.20 o 
   7  11   3       15.19       13.73      1.63 o 
   8  11   3        1.41        1.18      1.29 o 
   9  11   3        2.31        2.71      1.40 o 
  10  11   3       10.44       11.21      2.90 o 
   0  12   3       23.92       28.25      1.62 o 
   1  12   3       81.45       81.66      1.76 o 
   2  12   3       71.72       73.64      2.38 o 
   3  12   3        1.62        0.77      0.54 o 
   4  12   3       71.63       72.98      1.87 o 
   5  12   3       13.00       13.83      0.73 o 
   6  12   3       13.74       12.15      0.86 o 
   7  12   3        6.43        6.41      1.14 o 
   8  12   3        2.74        2.47      1.04 o 
   9  12   3        0.39        1.73      1.37 o 
   0  13   3       54.18       49.35      2.38 o 
   1  13   3        9.72        8.92      1.11 o 
   2  13   3       15.35       13.44      0.72 o 
   3  13   3       14.06       14.12      0.90 o 
   4  13   3       42.18       43.88      1.67 o 
   5  13   3       14.76       13.97      0.95 o 
   6  13   3        5.21        4.77      0.61 o 
   7  13   3        0.01        1.35      1.06 o 
   8  13   3        4.02        3.48      1.39 o 
   9  13   3        9.35        7.64      2.69 o 
   0  14   3        0.37        0.46      0.77 o 
   1  14   3      154.27      163.39      5.90 o 
   2  14   3       34.07       36.10      1.72 o 
   3  14   3        8.80        9.44      0.64 o 
   4  14   3        5.44        5.45      0.59 o 
   5  14   3       54.31       64.01      3.67 o 
   6  14   3       18.28       19.66      2.48 o 
   7  14   3        1.18       -1.53      1.95 o 
   8  14   3       27.17       32.67      4.72 o 
   0  15   3        7.82        5.97      2.30 o 
   1  15   3        2.48        2.15      1.38 o 
   2  15   3        0.09       -0.85      0.87 o 
   3  15   3       10.43       14.12      1.39 o 
   4  15   3       23.54       25.53      1.64 o 
   5  15   3       28.17       33.82      3.62 o 
   6  15   3       16.64       18.26      2.83 o 
   7  15   3       25.76       31.12      5.81 o 
   0  16   3       43.16       40.52      4.35 o 
   1  16   3        0.19        0.86      0.74 o 
   2  16   3        7.21        6.72      1.44 o 
   3  16   3       10.81       10.00      1.31 o 
   4  16   3        4.63        7.33      1.19 o 
   5  16   3       11.41       14.97      2.37 o 
   6  16   3       11.53       14.19      2.78 o 
   7  16   3        6.11        7.95      2.28 o 
   0  17   3       15.26       15.64      4.16 o 
   1  17   3        5.28        6.94      1.97 o 
   2  17   3        1.68        0.28      0.90 o 
   3  17   3        0.32        0.12      1.14 o 
   4  17   3       14.66       17.09      2.66 o 
   5  17   3       12.35       13.72      2.83 o 
   6  17   3        6.80        7.71      1.74 o 
   0  18   3        0.93        4.76      1.85 o 
   1  18   3        2.46        4.45      1.29 o 
   2  18   3        0.26        0.77      2.11 o 
   3  18   3        5.36        6.57      1.65 o 
   4  18   3        1.10        1.86      1.63 o 
   5  18   3        0.89        1.47      1.58 o 
   0  19   3        5.59        7.44      6.69 o 
   1  19   3        1.47        3.30      2.54 o 
   2  19   3       14.00       16.74      3.49 o 
   3  19   3        4.00        1.22      1.91 o 
   0  20   3        5.51        5.98      5.34 o 
   1  20   3       26.17       32.64      5.68 o 
   0   0   4        3.28        8.79      1.21 o 
   1   0   4        8.28        7.81      0.78 o 
   2   0   4       43.01       45.87      1.44 o 
   3   0   4        0.62        2.21      0.41 o 
   4   0   4      260.94      264.98      5.42 o 
   5   0   4        3.07        3.32      0.51 o 
   6   0   4       42.70       40.16      1.26 o 
   7   0   4       42.59       45.56      1.65 o 
   8   0   4       61.82       66.29      3.19 o 
   9   0   4       69.20       79.46      5.64 o 
  10   0   4       33.32       33.06      8.00 o 
  11   0   4        7.29       10.10      4.13 o 
   0   1   4      203.45      210.77      4.99 o 
   1   1   4      161.60      152.79      1.83 o 
   2   1   4      128.43      135.54      2.06 o 
   3   1   4      214.14      219.98      3.29 o 
   4   1   4       52.16       57.81      1.03 o 
   5   1   4      164.18      171.46      2.81 o 
   6   1   4       62.87       58.68      1.16 o 
   7   1   4        1.12        1.22      0.42 o 
   8   1   4       12.64       11.47      0.70 o 
   9   1   4        6.45        5.94      0.73 o 
  10   1   4        1.28        3.53      1.48 o 
  11   1   4        3.31        3.11      1.87 o 
   0   2   4      677.86      675.94      9.50 o 
   1   2   4        1.30        1.47      0.30 o 
   2   2   4       35.96       38.02      0.88 o 
   3   2   4       27.53       26.89      0.66 o 
   4   2   4      256.16      257.65      3.84 o 
   5   2   4       40.60       36.04      0.83 o 
   6   2   4      105.54      109.83      1.92 o 
   7   2   4       75.68       76.46      1.77 o 
   8   2   4       12.93       12.29      0.69 o 
   9   2   4       81.53       89.08      4.91 o 
  10   2   4       60.73       66.04      9.90 o 
  11   2   4       14.67       14.44      2.82 o 
   0   3   4      684.59      734.46     10.07 o 
   1   3   4       36.07       39.14      0.93 o 
   2   3   4      274.45      280.28      4.16 o 
   3   3   4       35.44       33.94      0.80 o 
   4   3   4       13.10       12.17      0.44 o 
   5   3   4        9.52        7.47      0.39 o 
   6   3   4       41.47       43.51      0.95 o 
   7   3   4      105.29      112.74      2.50 o 
   8   3   4       13.97       15.30      0.78 o 
   9   3   4       14.31       14.95      1.46 o 
  10   3   4        9.86       10.67      1.67 o 
  11   3   4       14.69       15.38      2.95 o 
   0   4   4      617.03      651.61     13.84 o 
   1   4   4       92.84      101.55      1.85 o 
   2   4   4      238.76      261.72      4.01 o 
   3   4   4       81.43       72.86      1.31 o 
   5   4   4       54.05       46.06      0.92 o 
   6   4   4       91.13       89.72      2.01 o 
   7   4   4       81.49       88.63      2.02 o 
   8   4   4       21.69       19.62      0.91 o 
   9   4   4       16.80       16.44      1.50 o 
  10   4   4        5.58        4.65      1.13 o 
  11   4   4        1.98        0.50      1.39 o 
   0   5   4      105.66      116.84      3.81 o 
   1   5   4      188.61      188.94      3.09 o 
   2   5   4       58.38       63.30      1.24 o 
   3   5   4       61.28       67.23      1.18 o 
   4   5   4       28.57       29.05      0.86 o 
   5   5   4      115.05      114.15      2.76 o 
   6   5   4       46.28       47.23      1.23 o 
   7   5   4       89.05       90.57      3.08 o 
   8   5   4       19.12       19.88      1.19 o 
   9   5   4        6.26        5.16      0.74 o 
  10   5   4        6.45        7.79      1.74 o 
   0   6   4       54.51       55.49      1.51 o 
   1   6   4       32.55       33.10      0.82 o 
   2   6   4      165.02      164.12      2.60 o 
   3   6   4      164.58      162.33      2.62 o 
   4   6   4        1.13        0.71      0.33 o 
   5   6   4       24.49       23.32      0.72 o 
   6   6   4      106.13      101.18      2.29 o 
   7   6   4        3.90        3.84      0.83 o 
   8   6   4       29.23       28.49      1.60 o 
   9   6   4        0.64       -0.30      1.91 o 
  10   6   4        1.88        2.08      1.11 o 
   0   7   4        4.46        6.21      0.75 o 
   1   7   4      120.48      121.54      2.05 o 
   2   7   4       37.77       37.59      0.95 o 
   3   7   4      135.82      139.56      2.49 o 
   4   7   4       57.15       55.18      1.18 o 
   5   7   4        8.05        7.40      0.46 o 
   6   7   4       60.40       55.85      1.35 o 
   7   7   4       12.32       11.70      0.71 o 
   8   7   4        6.15        5.56      0.65 o 
   9   7   4        6.92        6.39      1.15 o 
  10   7   4        6.35        7.29      1.87 o 
   0   8   4       31.33       31.02      1.05 o 
   1   8   4      132.26      134.11      2.24 o 
   2   8   4       45.55       45.69      1.10 o 
   3   8   4      375.69      405.70      6.67 o 
   4   8   4       22.76       25.22      0.79 o 
   5   8   4       35.05       35.61      1.11 o 
   6   8   4       68.61       70.62      2.31 o 
   7   8   4       18.04       19.73      1.11 o 
   8   8   4        1.35        0.03      0.64 o 
   9   8   4        7.53        5.86      1.28 o 
  10   8   4        5.88        3.76      2.21 o 
   0   9   4       25.70       29.83      1.41 o 
   1   9   4       33.76       33.47      0.91 o 
   2   9   4       42.81       42.64      1.26 o 
   3   9   4      205.21      196.79      4.14 o 
   4   9   4       45.31       44.73      1.38 o 
   5   9   4       94.07       96.49      2.38 o 
   6   9   4       15.96       15.31      0.79 o 
   7   9   4       15.59       16.33      1.05 o 
   8   9   4        0.24        0.41      1.06 o 
   9   9   4        7.62        6.76      1.39 o 
  10   9   4       12.26        9.82      3.05 o 
   0  10   4        9.03       10.38      1.42 o 
   1  10   4       40.46       46.80      1.14 o 
   2  10   4        4.40        5.40      0.54 o 
   3  10   4       77.46       86.58      2.43 o 
   4  10   4       17.89       17.16      0.83 o 
   5  10   4       11.08       11.27      0.86 o 
   6  10   4       13.67       12.56      0.86 o 
   7  10   4        1.59        2.18      0.60 o 
   8  10   4       11.86       10.05      1.58 o 
   9  10   4       14.61       18.27      3.33 o 
   0  11   4       39.40       33.08      1.52 o 
   1  11   4       15.15       12.47      0.97 o 
   2  11   4        3.94        3.01      0.48 o 
   3  11   4       63.58       61.23      1.77 o 
   4  11   4        5.49        6.48      0.76 o 
   5  11   4       42.98       40.38      1.67 o 
   6  11   4        1.44        0.90      0.57 o 
   7  11   4        3.96        4.36      0.95 o 
   8  11   4        3.74        3.59      1.58 o 
   9  11   4        0.52        0.95      2.18 o 
   0  12   4       47.07       45.74      2.75 o 
   1  12   4        0.30       -0.42      0.43 o 
   2  12   4       17.21       17.22      0.85 o 
   3  12   4       19.11       18.80      1.47 o 
   4  12   4       12.01       12.23      0.84 o 
   5  12   4        0.80        0.35      0.57 o 
   6  12   4        6.65        4.18      0.96 o 
   7  12   4        1.52        3.44      0.72 o 
   8  12   4        1.15        3.18      1.42 o 
   0  13   4      275.15      299.56     15.30 o 
   1  13   4       24.39       23.67      1.44 o 
   2  13   4      100.63      107.49      3.90 o 
   3  13   4       16.75       14.47      1.11 o 
   4  13   4       10.28       10.12      0.99 o 
   5  13   4       13.71       13.62      1.53 o 
   6  13   4        8.20        8.45      1.47 o 
   7  13   4       12.23       11.53      2.36 o 
   8  13   4        7.50        7.01      1.74 o 
   0  14   4       10.95       10.48      1.42 o 
   1  14   4       25.86       26.80      1.68 o 
   2  14   4        2.21        1.86      0.72 o 
   3  14   4       12.70       11.65      1.13 o 
   4  14   4        1.95        2.67      0.99 o 
   5  14   4       12.42       13.98      1.97 o 
   6  14   4       10.21       13.60      2.66 o 
   7  14   4        5.33        5.37      2.19 o 
   0  15   4       73.13       88.81      6.97 o 
   1  15   4        6.60        6.93      0.86 o 
   2  15   4       24.23       26.69      2.59 o 
   3  15   4        1.36        0.40      0.63 o 
   4  15   4       12.91       13.35      1.96 o 
   5  15   4        2.21        2.78      1.19 o 
   6  15   4        4.75        4.08      1.43 o 
   7  15   4       12.25       12.78      3.30 o 
   0  16   4        0.90        1.85      1.06 o 
   1  16   4        5.00        3.72      1.31 o 
   2  16   4        0.64        0.50      0.82 o 
   3  16   4       11.00       11.10      1.64 o 
   4  16   4        3.64        1.23      1.12 o 
   5  16   4        1.52        0.89      1.46 o 
   6  16   4        8.76       10.79      2.28 o 
   0  17   4        7.87        8.93      3.49 o 
   1  17   4        5.86        0.60      1.38 o 
   2  17   4        8.63        7.29      1.87 o 
   3  17   4        3.37        5.81      1.73 o 
   4  17   4        2.29        3.75      1.71 o 
   5  17   4        2.02        0.42      2.57 o 
   0  18   4        1.40        5.66      2.02 o 
   1  18   4        8.81        6.72      3.27 o 
   2  18   4        5.49        2.85      2.00 o 
   3  18   4       15.63       21.82      4.23 o 
   0  19   4       17.24       20.25      5.53 o 
   1  19   4        8.07       11.46      3.25 o 
   0   0   5      805.79      803.58     21.76 o 
   1   0   5        0.06        0.84      0.67 o 
   2   0   5      123.51      133.90      2.74 o 
   3   0   5        2.08        2.06      0.41 o 
   4   0   5        1.75        2.48      0.72 o 
   5   0   5       52.15       49.09      1.93 o 
   6   0   5        1.39        2.31      0.62 o 
   7   0   5       64.99       65.67      3.20 o 
   8   0   5        6.27        5.82      0.83 o 
   9   0   5        1.93        1.11      1.05 o 
  10   0   5        0.83        2.25      1.70 o 
   0   1   5       21.76       22.91      1.10 o 
   1   1   5       21.86       22.14      0.70 o 
   2   1   5      108.95      109.34      2.08 o 
   3   1   5      260.59      269.31      4.89 o 
   4   1   5       19.21       17.68      0.60 o 
   5   1   5      176.64      188.25      4.38 o 
   6   1   5       13.43       12.58      0.60 o 
   7   1   5        7.89        8.04      0.63 o 
   8   1   5       16.42       14.06      0.91 o 
   9   1   5       44.16       47.77      5.71 o 
  10   1   5       17.36       17.83      4.11 o 
   0   2   5      431.35      488.25     10.75 o 
   1   2   5       36.30       32.54      1.11 o 
   2   2   5      144.21      147.41      2.75 o 
   3   2   5       12.37       12.30      0.51 o 
   4   2   5       18.95       16.50      0.73 o 
   5   2   5        8.77        8.03      0.48 o 
   6   2   5       80.16       79.95      1.97 o 
   7   2   5        2.92        2.14      0.45 o 
   8   2   5       19.97       21.48      1.24 o 
   9   2   5        2.18        1.18      1.48 o 
  10   2   5       19.71       25.60      5.05 o 
   0   3   5        9.38        8.10      0.99 o 
   1   3   5      296.44      292.90      4.82 o 
   2   3   5       86.48       80.40      1.82 o 
   3   3   5      195.05      196.73      3.37 o 
   4   3   5       22.40       19.69      0.62 o 
   5   3   5      148.19      158.64      3.36 o 
   6   3   5        1.42        2.53      0.51 o 
   7   3   5        1.58        1.24      0.48 o 
   8   3   5       30.14       31.37      2.75 o 
   9   3   5       19.93       18.91      2.13 o 
  10   3   5        8.17        7.76      2.15 o 
   0   4   5       42.93       52.42      1.87 o 
   1   4   5       20.53       21.38      1.10 o 
   2   4   5       86.05       94.21      2.41 o 
   3   4   5       24.50       23.96      0.77 o 
   4   4   5       52.36       45.94      1.06 o 
   5   4   5       13.14       13.24      0.58 o 
   6   4   5      238.96      251.94      7.83 o 
   7   4   5       13.36       14.05      0.93 o 
   8   4   5       32.51       30.78      2.68 o 
   9   4   5        2.25        1.81      1.29 o 
  10   4   5       15.68       16.35      2.86 o 
   0   5   5        1.41        1.38      0.74 o 
   1   5   5       87.56       79.76      1.68 o 
   2   5   5       85.54       83.69      1.75 o 
   3   5   5      130.73      121.08      2.42 o 
   4   5   5       55.51       59.63      2.45 o 
   5   5   5       24.71       22.26      0.86 o 
   6   5   5        7.71        6.91      0.67 o 
   7   5   5        1.20        0.61      0.50 o 
   8   5   5        6.13        4.91      0.84 o 
   9   5   5       13.21        9.34      1.49 o 
  10   5   5        0.88        1.94      1.86 o 
   0   6   5       35.32       38.36      1.58 o 
   1   6   5       39.59       32.80      1.07 o 
   2   6   5       60.84       71.21      2.38 o 
   3   6   5        2.20        1.54      0.56 o 
   4   6   5       55.91       55.84      1.80 o 
   5   6   5       64.09       63.40      1.81 o 
   6   6   5       89.58       93.16      3.18 o 
   7   6   5       14.48       13.13      1.72 o 
   8   6   5       18.21       16.83      1.64 o 
   9   6   5        1.63        1.60      0.85 o 
   0   7   5       46.53       52.99      2.30 o 
   1   7   5       15.46       12.80      0.78 o 
   2   7   5       33.44       33.61      1.14 o 
   3   7   5       40.47       37.40      1.24 o 
   4   7   5       23.86       23.72      0.96 o 
   5   7   5        5.30        5.32      0.56 o 
   6   7   5       19.33       19.46      1.15 o 
   7   7   5        9.49        9.74      0.97 o 
   8   7   5        1.79        1.57      0.89 o 
   9   7   5        4.58        3.61      1.15 o 
   0   8   5        0.18        0.29      0.37 o 
   1   8   5       47.12       44.63      1.36 o 
   2   8   5       91.46       94.20      2.59 o 
   3   8   5       21.60       18.82      0.75 o 
   4   8   5       86.27       86.42      2.93 o 
   5   8   5       21.03       22.24      1.05 o 
   6   8   5        8.10        8.04      0.84 o 
   7   8   5        6.86        6.04      0.92 o 
   8   8   5       17.49       18.89      2.01 o 
   9   8   5        7.66        7.06      1.41 o 
   0   9   5        2.21        0.94      0.44 o 
   1   9   5       45.22       44.70      1.33 o 
   2   9   5       33.54       32.79      1.16 o 
   3   9   5       60.54       62.60      1.78 o 
   4   9   5       28.27       31.26      1.39 o 
   5   9   5        2.82        2.68      0.56 o 
   6   9   5        7.40        6.82      0.75 o 
   7   9   5       16.33       15.24      1.63 o 
   8   9   5        1.36        0.12      0.98 o 
   9   9   5       17.22       13.91      3.36 o 
   0  10   5       95.36       86.93      3.06 o 
   1  10   5       33.66       31.99      1.07 o 
   2  10   5       43.90       37.03      2.04 o 
   3  10   5        2.60        2.76      0.75 o 
   4  10   5       27.06       25.02      1.20 o 
   5  10   5       13.53       12.74      1.00 o 
   6  10   5        8.94        9.13      1.34 o 
   7  10   5        3.01        1.28      1.03 o 
   8  10   5        6.41        7.47      3.96 o 
   0  11   5        0.97        2.08      0.68 o 
   1  11   5       10.59       10.53      0.79 o 
   2  11   5        8.13        7.98      0.84 o 
   3  11   5       46.01       47.61      2.47 o 
   4  11   5        9.36        9.34      1.15 o 
   5  11   5       40.28       41.92      3.60 o 
   6  11   5        7.59        7.01      1.04 o 
   7  11   5       14.88       15.65      2.29 o 
   8  11   5        5.83        8.89      4.91 o 
   0  12   5        3.92        2.64      0.78 o 
   1  12   5       26.59       25.38      1.29 o 
   2  12   5        4.43        3.83      1.05 o 
   3  12   5       21.71       20.17      1.43 o 
   4  12   5        4.77        5.56      0.97 o 
   5  12   5        2.35        2.70      0.77 o 
   6  12   5       16.97       19.68      2.36 o 
   7  12   5        1.68        0.89      1.16 o 
   0  13   5       15.82       16.47      1.59 o 
   1  13   5        3.50        3.21      0.66 o 
   2  13   5       10.21        9.68      0.92 o 
   3  13   5        7.49        8.54      1.15 o 
   4  13   5        2.78        3.83      0.93 o 
   5  13   5        0.58        0.24      0.84 o 
   6  13   5        3.09        2.57      1.23 o 
   7  13   5        7.93       11.25      2.82 o 
   0  14   5        2.13        2.25      0.83 o 
   1  14   5       10.16        9.45      1.10 o 
   2  14   5        1.48        0.06      0.84 o 
   3  14   5        9.63        7.46      1.45 o 
   4  14   5        6.54        7.30      1.23 o 
   5  14   5        2.52        1.04      1.47 o 
   6  14   5        0.63        1.04      1.60 o 
   0  15   5       21.45       22.54      3.22 o 
   1  15   5        2.46        1.56      0.82 o 
   2  15   5       17.58       18.13      2.29 o 
   3  15   5        0.59        0.97      0.91 o 
   4  15   5       14.19       13.41      2.59 o 
   5  15   5        1.72        5.99      1.94 o 
   0  16   5       18.43       17.84      3.14 o 
   1  16   5        7.30        8.54      1.44 o 
   2  16   5        4.04        2.83      1.72 o 
   3  16   5       13.18       12.43      2.36 o 
   4  16   5       10.97       12.80      2.95 o 
   0  17   5        0.00       -0.43      1.49 o 
   1  17   5        1.09        0.62      1.09 o 
   2  17   5        2.33        1.44      1.57 o 
   3  17   5        0.92        2.63      2.20 o 
   0   0   6      147.66      156.44      6.90 o 
   1   0   6      144.21      147.08      3.99 o 
   2   0   6       35.60       39.61      1.79 o 
   3   0   6      183.04      194.55      6.24 o 
   4   0   6        1.41        0.90      0.68 o 
   5   0   6        3.80        5.20      0.80 o 
   6   0   6        0.22        0.76      0.99 o 
   7   0   6        2.49        1.79      0.75 o 
   8   0   6        3.58        6.02      1.67 o 
   9   0   6        9.98       11.28      2.32 o 
   0   1   6       27.33       28.59      1.41 o 
   1   1   6      382.47      387.85      6.77 o 
   2   1   6       19.92       18.75      0.69 o 
   3   1   6       10.54        8.92      0.53 o 
   4   1   6       29.37       28.76      1.00 o 
   5   1   6       21.96       20.04      0.99 o 
   6   1   6        1.99        2.56      0.69 o 
   7   1   6        2.07        1.45      0.83 o 
   8   1   6        2.38        1.83      0.77 o 
   9   1   6        5.43        4.89      1.24 o 
   0   2   6        0.01        1.34      0.76 o 
   1   2   6       61.14       61.67      1.89 o 
   2   2   6       99.17      103.91      2.64 o 
   3   2   6       17.77       18.70      1.15 o 
   4   2   6       17.90       16.44      0.84 o 
   5   2   6        2.16        2.66      0.61 o 
   6   2   6        3.32        3.15      0.65 o 
   7   2   6       12.00       13.17      1.23 o 
   8   2   6        3.92        4.42      0.97 o 
   9   2   6        7.38        7.36      1.34 o 
   0   3   6       42.46       48.35      2.44 o 
   1   3   6      157.23      164.30      4.44 o 
   2   3   6       81.71       74.26      2.19 o 
   3   3   6        1.68        4.32      0.45 o 
   4   3   6       39.48       40.14      1.54 o 
   5   3   6       84.07       84.06      2.75 o 
   6   3   6        1.24        0.93      0.94 o 
   7   3   6        2.18        1.74      0.57 o 
   8   3   6        0.20        1.43      0.63 o 
   9   3   6       31.79       34.86      4.72 o 
   0   4   6       49.84       58.33      2.75 o 
   1   4   6       31.11       27.86      1.34 o 
   2   4   6      217.56      226.79      5.69 o 
   3   4   6       14.33       16.70      1.13 o 
   4   4   6      100.19      104.52      3.65 o 
   5   4   6        3.20        4.10      0.91 o 
   6   4   6        0.66        0.30      0.49 o 
   7   4   6        7.42        7.32      0.91 o 
   8   4   6        0.45        0.80      1.01 o 
   9   4   6        1.16        1.33      1.25 o 
   0   5   6       49.28       46.34      2.09 o 
   1   5   6       15.30       14.98      0.78 o 
   2   5   6       23.45       23.63      0.91 o 
   3   5   6       35.65       33.61      1.48 o 
   4   5   6       24.24       25.08      1.24 o 
   5   5   6       21.83       20.91      1.39 o 
   6   5   6       28.20       30.56      2.58 o 
   7   5   6        0.68        1.01      0.66 o 
   8   5   6        0.28        0.54      1.01 o 
   9   5   6       10.06        8.30      1.83 o 
   0   6   6        4.44        6.92      1.56 o 
   1   6   6       37.01       39.56      1.45 o 
   2   6   6       36.49       30.67      1.88 o 
   3   6   6        6.29        7.53      1.20 o 
   4   6   6       16.69       14.60      1.28 o 
   5   6   6        4.70        4.25      0.66 o 
   6   6   6        4.34        4.22      0.81 o 
   7   6   6        8.99       10.05      1.49 o 
   8   6   6        5.13        6.18      1.53 o 
   0   7   6       10.62        9.05      1.26 o 
   1   7   6        7.19        5.28      0.74 o 
   2   7   6        1.03        0.81      0.59 o 
   3   7   6       35.41       34.95      1.87 o 
   4   7   6       24.53       23.55      1.78 o 
   5   7   6        3.23        2.04      0.71 o 
   6   7   6        6.13        4.16      0.88 o 
   7   7   6        0.10       -0.77      0.82 o 
   8   7   6       15.93       19.85      2.48 o 
   0   8   6        2.17        1.43      0.89 o 
   1   8   6       98.90      105.93      4.22 o 
   2   8   6       54.62       50.68      2.33 o 
   3   8   6       18.66       20.83      1.66 o 
   4   8   6        1.15        0.90      0.76 o 
   5   8   6        8.12        6.31      1.29 o 
   6   8   6       12.98       15.36      1.84 o 
   7   8   6        9.66       11.41      1.85 o 
   8   8   6        2.90        3.92      1.12 o 
   0   9   6       19.38       16.90      1.64 o 
   1   9   6       39.00       33.86      1.71 o 
   2   9   6       24.76       24.47      1.70 o 
   3   9   6        5.57        8.29      1.17 o 
   4   9   6        0.40        0.46      0.76 o 
   5   9   6        5.09        3.79      1.33 o 
   6   9   6       18.31       23.32      2.82 o 
   7   9   6        9.36        7.66      1.45 o 
   0  10   6       16.53       18.30      1.88 o 
   1  10   6       28.64       27.77      1.88 o 
   2  10   6       39.33       37.34      2.42 o 
   3  10   6        2.30        2.77      1.52 o 
   4  10   6        5.55        4.14      1.03 o 
   5  10   6       23.85       24.39      2.76 o 
   6  10   6        8.43        8.43      1.54 o 
   7  10   6        1.93        2.46      1.65 o 
   0  11   6        4.22        2.58      1.48 o 
   1  11   6        6.24        4.27      1.22 o 
   2  11   6        1.13        2.47      0.83 o 
   3  11   6        6.73        7.99      1.19 o 
   4  11   6        7.80        7.50      1.40 o 
   5  11   6        4.95        6.17      1.30 o 
   6  11   6        5.82        6.33      1.40 o 
   0  12   6        3.40        2.21      2.18 o 
   1  12   6        3.32        2.86      1.05 o 
   2  12   6        2.82        0.89      1.50 o 
   3  12   6        5.78        5.89      1.31 o 
   4  12   6        1.47        0.76      0.97 o 
   5  12   6       19.07       23.68      3.23 o 
   6  12   6        0.79        1.27      1.34 o 
   0  13   6        0.41       -1.37      1.58 o 
   1  13   6        3.55        3.30      0.97 o 
   2  13   6       14.73       12.66      1.78 o 
   3  13   6        2.53        1.64      1.00 o 
   4  13   6       12.29       15.35      2.33 o 
   5  13   6        3.97        4.00      1.24 o 
   0  14   6        0.30        0.50      1.31 o 
   1  14   6        4.33        3.44      1.16 o 
   2  14   6        0.82        1.61      0.99 o 
   3  14   6        9.87        9.05      1.91 o 
   4  14   6        3.00        3.01      1.20 o 
   0  15   6        0.53        1.44      1.42 o 
   1  15   6        6.91        6.18      1.50 o 
   2  15   6        3.05        4.13      1.35 o 
   3  15   6        0.43       -0.97      1.78 o 
   0   0   7        1.81        2.00      1.35 o 
   1   0   7        1.21        2.18      0.97 o 
   2   0   7        0.78        1.14      0.61 o 
   3   0   7        7.73        7.01      1.05 o 
   4   0   7        0.80       -0.47      0.82 o 
   5   0   7       20.38       17.00      2.35 o 
   6   0   7        0.11       -1.01      1.01 o 
   7   0   7        7.49        8.74      1.84 o 
   8   0   7        6.57        6.36      2.53 o 
   0   1   7        3.41        3.34      0.61 o 
   1   1   7       56.81       61.19      2.50 o 
   2   1   7       50.42       54.01      2.23 o 
   3   1   7        2.06        2.20      0.71 o 
   4   1   7       23.19       26.50      1.71 o 
   5   1   7        7.97        6.65      0.87 o 
   6   1   7       14.68       14.72      1.48 o 
   7   1   7       14.74       16.81      2.18 o 
   8   1   7       25.44       25.10      3.08 o 
   0   2   7        4.92        3.29      1.09 o 
   1   2   7       10.85       10.06      0.82 o 
   2   2   7        1.99        1.26      0.50 o 
   3   2   7       21.06       18.55      1.27 o 
   4   2   7        2.72        2.24      0.48 o 
   5   2   7       15.02       13.25      1.39 o 
   6   2   7        9.49        9.06      1.03 o 
   7   2   7        2.06        1.11      0.74 o 
   0   3   7       14.16       10.51      1.65 o 
   1   3   7       16.94       17.69      1.30 o 
   2   3   7       19.14       17.50      1.25 o 
   3   3   7       27.12       29.88      1.75 o 
   4   3   7       27.18       28.27      2.27 o 
   5   3   7       10.94       10.32      1.15 o 
   6   3   7       12.26       13.98      1.58 o 
   7   3   7        4.24        3.71      0.96 o 
   0   4   7        0.23        1.81      1.13 o 
   1   4   7        0.08       -0.27      0.86 o 
   2   4   7       49.53       52.53      3.51 o 
   3   4   7        3.76        3.31      0.53 o 
   4   4   7        2.83        1.80      0.54 o 
   5   4   7       19.49       20.00      1.90 o 
   6   4   7       13.09       15.91      2.04 o 
   7   4   7       10.11       12.65      1.94 o 
   0   5   7        1.45       -0.26      1.35 o 
   1   5   7        2.30        3.08      0.91 o 
   2   5   7       24.22       24.33      1.72 o 
   3   5   7        1.41        1.77      0.52 o 
   4   5   7       13.34       12.84      1.54 o 
   5   5   7        0.37        0.04      0.79 o 
   6   5   7       11.67       14.00      2.09 o 
   7   5   7        1.95        1.06      1.28 o 
   0   6   7        1.33        1.92      1.20 o 
   1   6   7        3.20        4.08      1.09 o 
   2   6   7       50.39       52.08      3.56 o 
   3   6   7       12.91       14.31      1.81 o 
   4   6   7        4.35        3.39      0.89 o 
   5   6   7       45.51       53.83      5.82 o 
   6   6   7        0.77        1.66      1.11 o 
   7   6   7       17.73       19.76      2.99 o 
   0   7   7        6.64        6.18      1.44 o 
   1   7   7        2.12        2.16      0.96 o 
   2   7   7       11.32       12.25      1.58 o 
   3   7   7       14.24       15.70      1.99 o 
   4   7   7        1.87        3.37      1.11 o 
   5   7   7        6.71        4.75      1.25 o 
   6   7   7        0.46        0.67      0.93 o 
   0   8   7        0.32        0.08      2.23 o 
   1   8   7       15.86       21.96      2.40 o 
   2   8   7       10.05        9.60      1.46 o 
   3   8   7       29.47       35.35      3.81 o 
   4   8   7        4.23        4.45      1.05 o 
   5   8   7       16.71       15.94      2.26 o 
   6   8   7        1.77       -2.06      2.07 o 
   0   9   7       19.76       16.25      3.13 o 
   1   9   7        8.88        9.80      1.48 o 
   2   9   7        2.91        4.87      1.28 o 
   3   9   7        0.49        0.01      1.07 o 
   4   9   7        7.99        7.45      1.49 o 
   5   9   7        2.96        4.41      1.50 o 
   6   9   7        4.39        5.06      1.84 o 
   0  10   7        7.58       10.20      2.40 o 
   1  10   7        1.25        0.69      0.93 o 
   2  10   7       12.94       14.21      1.79 o 
   3  10   7        1.43       -0.63      1.99 o 
   4  10   7        1.07        1.10      1.25 o 
   5  10   7        6.62        8.16      1.67 o 
   0  11   7        0.68       -1.61      1.61 o 
   1  11   7       30.20       28.96      3.69 o 
   2  11   7        5.57        7.65      1.44 o 
   3  11   7        4.06        3.20      1.50 o 
   4  11   7       22.38       22.90      2.99 o 
   0  12   7       36.03       39.50      7.58 o 
   1  12   7        5.37        4.70      1.56 o 
   2  12   7       12.45       11.21      1.99 o 
   3  12   7        1.99       -0.22      1.01 o 
   0  13   7        1.58        2.14      1.77 o 
   1  13   7        7.98        9.02      1.70 o 
   2  13   7        2.90        2.26      1.19 o 
   0   0   8        2.92        0.78      2.45 o 
   1   0   8        3.34        4.82      1.81 o 
   2   0   8       15.05       15.26      2.59 o 
   3   0   8       16.78       22.60      4.88 o 
   4   0   8       16.10       15.09      3.01 o 
   5   0   8        5.92        4.25      1.69 o 
   0   1   8        0.71        1.59      1.13 o 
   1   1   8        3.67        2.04      0.96 o 
   2   1   8        1.91        0.99      0.91 o 
   3   1   8        6.53        8.50      1.54 o 
   4   1   8        4.11        3.48      1.17 o 
   5   1   8        1.04        2.59      1.51 o 
   0   2   8       19.34       19.91      3.83 o 
   1   2   8        1.16        1.15      0.98 o 
   2   2   8        6.31        6.52      1.30 o 
   3   2   8       11.75        8.45      1.32 o 
   4   2   8        2.76        3.47      0.92 o 
   5   2   8       18.95       19.47      2.52 o 
   0   3   8        1.89        1.66      1.51 o 
   1   3   8        0.30        0.41      1.16 o 
   2   3   8        9.82       11.91      1.70 o 
   3   3   8        9.25       10.77      1.38 o 
   4   3   8        3.12        5.27      1.35 o 
   5   3   8        2.85        3.13      1.30 o 
   0   4   8        4.66        4.52      1.76 o 
   1   4   8        3.93        2.69      1.29 o 
   2   4   8        4.91        2.75      0.98 o 
   3   4   8       12.64       11.71      1.76 o 
   4   4   8        1.56        1.67      1.00 o 
   5   4   8        0.66        0.73      1.00 o 
   0   5   8        0.00       -0.19      2.29 o 
   1   5   8        4.92        4.22      1.49 o 
   2   5   8        6.49        5.94      1.38 o 
   3   5   8        3.00        0.74      0.98 o 
   4   5   8        5.52        4.22      1.27 o 
   5   5   8        0.72        1.12      1.01 o 
   0   6   8        4.07        3.98      1.71 o 
   1   6   8        6.62        4.40      1.30 o 
   2   6   8       10.99       11.74      1.98 o 
   3   6   8       11.09       12.76      2.32 o 
   4   6   8        3.65        3.88      1.23 o 
   0   7   8        0.05        1.77      1.80 o 
   1   7   8        0.85        1.72      1.57 o 
   2   7   8        5.85        6.33      1.53 o 
   3   7   8        7.34        9.53      1.96 o 
   4   7   8        3.23        3.41      2.41 o 
   0   8   8        3.59        5.90      2.18 o 
   1   8   8        6.18        6.75      1.55 o 
   2   8   8        2.21        0.77      1.52 o 
   3   8   8        7.37        6.01      1.69 o 
   0   9   8        5.80        3.71      1.83 o 
   1   9   8        2.91        2.75      1.28 o 
   2   9   8        1.85        1.17      1.49 o 
   0   0   9        0.52        2.70      2.85 o 
   1   0   9        6.02        6.42      2.86 o 
   0   1   9        2.03        3.13      2.70 o 
   1   1   9        9.63        6.14      1.96 o 
   0   2   9        2.76        5.83      3.41 o 
                                                 
